# Supplementary material for: Reprocessible, Reusable, and Self-Healing Polymeric Adsorbent for Removing Perfluorinated Pollutants
Source: Materials (Basel). 2024 Oct 23;17(21):5170. doi: 10.3390/ma17215170 (PMC11547204; doi:10.3390/ma17215170)
Supplement: Supplementary file 1 [file materials-17-05170-s001.zip]

Archive with 1 entries (1 files):
- materials-3258063-supplementary.pdf
